# Supplementary material for: The non-template functions of helper virus RNAs create optimal replication conditions to enhance the proliferation of satellite RNAs
Source: PLoS Pathog. 2024 Apr 17;20(4):e1012174. doi: 10.1371/journal.ppat.1012174 (PMC11057728; doi:10.1371/journal.ppat.1012174)
Supplement: S1 Excel — (XLSX) [file ppat.1012174.s007.xlsx]

## Sheet: Data used in Figs 6B & 8C
Fig-6B	lane1	lane2	lane3	lane4	lane5	lane6
RA of RNA3	0	0	1	0.584	0	0.173
	0	0	1	0.545	0	0.172
	0	0	1	0.254	0	0.064
Average	0	0	1	0.461	0	0.136
Standard error	0	0	0	0.104	0	0.036
RA of (+) sat-T1	0	0	1	0.379	0	0.074
	0	0	1	0.381	0	0.075
	0	0	1	0.612	0	0.1
Average	0	0	1	0.457	0	0.083
Standard error	0	0	0	0.077	0	0.009
Fig-8C(LS)	lane1	lane2	lane3	lane4	lane5	lane6	lane7	lane8	lane9	lane10	lane11	lane12	lane13
RA of RNA3	0	92.5	111.5	96	0	0	0	2.4	3.8	0.4	36.8	34.8	76.7
Average	0	100			0			2.2			49.4
Standard error	0	5.8			0			1			13.6
Fig-8C(Fny)	lane1	lane2	lane3	lane4	lane5	lane6	lane7	lane8	lane9	lane10	lane11	lane12	lane13
RA of RNA3	0	107.2	12639	65.9	0	0	0	56.8	70.6	75.7	30.6	79	85.3
Average	0	100			0			67.7			65
Standard error	0	18			0			5.6			17.3
