# Supplementary material for: The non-template functions of helper virus RNAs create optimal replication conditions to enhance the proliferation of satellite RNAs
Source: PLoS Pathog. 2024 Apr 17;20(4):e1012174. doi: 10.1371/journal.ppat.1012174 (PMC11057728; doi:10.1371/journal.ppat.1012174)
Supplement: S2 Excel — (XLSX) [file ppat.1012174.s008.xlsx]

## Sheet: Grayscale Raw Data
Fig-1B	lane1	lane2	lane3	lane4	lane5
RNA3	0	34519.2	9320.19	30791.2	7542.1
Fig-2B	lane1	lane2	lane3	lane4	lane5
(+) sat-T1	0	0	33265	4742.49	43724.1
(-) sat-T1	0	0	4176.46	19424.8	46926.5
Fig-2C	lane1	lane2	lane3	lane4	lane5
(+) sat-T1	0	0	11151	13248.7	9530.84
(-) sat-T1	0	0	26271.9	39916.5	47645.4
Fig-2D	lane1	lane2	lane3	lane4	lane5
(+) sat-T1	0	0	10551.2	4314.89	60458.7
(-) sat-T1	0	0	13448.1	0	47747.3
Fig-2E	lane1	lane2	lane3	lane4	lane5
(+) sat-T1	0	0	41963	2199.87	56083.5
(-) sat-T1	0	0	13044.4	0	31140.4
Fig-3B	lane1	lane2	lane3	lane4	lane5	lane6	lane7	lane8	lane9	lane10	lane11	lane12	lane13	lane14	lane15	lane16	lane17	lane18	lane19	lane20	lane21	lane22	lane23	lane24	lane25
(+) sat-T1	0	0	0	0	0	2196.84	6328.56	0	1245.17	7000.18	0	1142.51	6528.79	0	865.742	5866.44	0	802.92	7462.15	0	1697.41	5637.02	0	3246.46	10000.3
(-) sat-T1	0	0	0	0	0	15121	38676.3	0	21304.3	41427	0	21087.5	36737	0	11173.5	49367.6	0	9629.12	45264	0	13246.8	42390.2	0	30141.9	50037.5
Fig-4B	lane1	lane2	lane3	lane4	lane5	lane6
RNA3	0	0	23777.9	10557.4	5920.69	0
(+) sat-T1	0	0	38754.1	32785.9	40304.2	0
(-) sat-T1	0	0	61806.4	16761.2	25984.3	0
Fig-4C	lane1	lane2	lane3	lane4	lane5	lane6
RNA3	0	0	10298.2	9659.72	3789.74	0
(+) sat-T1	0	0	38795.5	34295.2	38550.3	0
(-) sat-T1	0	0	50648	51922.2	34592.8	0
Fig-4D	lane1	lane2	lane3	lane4
RNA3	0	0	13205.6	7597.4
(+) sat-T1	0	0	72226.4	35595.6
(-) sat-T1	0	0	30695.2	17611.6
Fig-4F	lane1	lane2	lane3	lane4	lane5	lane6	lane7	lane8	lane9
RNA3	0	0	18731.8	0	16648.8	15903.3	15959.5	0	0
(+) sat-T1	0	0	40909.5	0	26545.7	27784	25947.3	0	0
(-) sat-T1	0	0	31642.8	0	9537.2	17582.5	11581.5	0	0
Fig-5B	lane1	lane2	lane3	lane4	lane5
RNA3	0	0	32157.5	20507.2	0
(+) sat-T1	0	0	80356.2	38107.5	0
(-) sat-T1	0	0	6124.17	1819.41	0
Fig-6B	lane1	lane2	lane3	lane4	lane5	lane6
RNA3	0	0	9481.6	5537.12	0	1643.78
	0	0	10062.7	5483.97	0	1735.3
	0	0	11867.8	3017.53	0	758.308
(+) sat-T1	0	0	22908.2	8674.24	0	1698.09
	0	0	42753	16270.3	0	3215.98
	0	0	48864.6	29923.8	0	4885.92
Fig-7A	lane1	lane2	lane3	lane4	lane5
RNA3	0	17780.4	7443.75	2358.61	2336.59
RNA4	0	23200.1	9458.42	3933.5	4140.21
Fig-7B	lane1	lane2	lane3	lane4	lane5	lane6	lane7
(+) sat-T1	0	0	0	14406.8	830.481	0	0
Fig-7C	lane1	lane2	lane3	lane4	lane5	lane6
RNA3	0	0	22600.7	32644.4	11186.2	9896.92
(+) sat-T1	0	0	38586.8	27478	11017.8	2739.66
(-) sat-T1			27027.2	4801.44	1931.84	1756.76
Fig-8B	lane1	lane2	lane3	lane4	lane5	lane6	lane7
RNA3	0	6455.77	2964.58	20680.6	845.266	282.104	155.297
Fig-8C(LS)	lane1	lane2	lane3	lane4	lane5	lane6	lane7	lane8	lane9	lane10	lane11	lane12	lane13
RNA3	0	22472.5	27113	23333	0	0	0	593.604	919.369	98.3218	8939.17	8467.62	18646.1
Fig-8C(Fny)	lane1	lane2	lane3	lane4	lane5	lane6	lane7	lane8	lane9	lane10	lane11	lane12	lane13
RNA3	0	13661.9	16175.1	8394.38	0	0	0	7239.58	8994.47	9650.23	3905.91	10067	10870.2
Fig-S1	lane1	lane2	lane3	lane4
RNA3	0	0	69810.3	41652.7
(+) sat-T1	0	0	28955	21336.1
(-) sat-T1	0	0	38229.3	31080.4
